# Supplementary material for: Artemisinin Binds and Inhibits the Activity of Plasmodium falciparum Ddi1, a Retroviral Aspartyl Protease
Source: Pathogens. 2021 Nov 11;10(11):1465. doi: 10.3390/pathogens10111465 (PMC8621276; doi:10.3390/pathogens10111465)
Supplement: Supplementary file 1 [file pathogens-10-01465-s001.zip]

Archive with 1 entries (1 files):
- pathogens-1419373-supplementary.pdf
